# Supplementary material for: Inhibitory Activity of N- and S-Functionalized Monoterpene Diols Towards Monoamine Oxidases A and B
Source: Int J Mol Sci. 2024 Dec 26;26(1):97. doi: 10.3390/ijms26010097 (PMC11720030; doi:10.3390/ijms26010097)
Supplement: Supplementary file 1 [file ijms-26-00097-s001.zip]

Archive with 1 entries (1 files):
- ijms-3354016-supplementary.pdf
